# Supplementary material for: Nicotinamide Mononucleotide Restores NAD+ Levels to Alleviate LPS-Induced Inflammation via the TLR4/NF-κB/MAPK Signaling Pathway in Mice Granulosa Cells
Source: Antioxidants (Basel). 2024 Dec 31;14(1):39. doi: 10.3390/antiox14010039 (PMC11762685; doi:10.3390/antiox14010039)
Supplement: Supplementary file 1 [file antioxidants-14-00039-s001.zip]

Archive with 1 entries (1 files):
- antioxidants-3381298-supplementary.pdf
